# Supplementary material for: Jasmonate ZIM-Domain (JAZ) Protein Regulates Host and Nonhost Pathogen-Induced Cell Death in Tomato and Nicotiana benthamiana
Source: PLoS One. 2013 Sep 27;8(9):e75728. doi: 10.1371/journal.pone.0075728 (PMC3785428; doi:10.1371/journal.pone.0075728)
Supplement: Table S2 — List of JAZ family genes in tomato. (XLSX) [file pone.0075728.s006.xlsx]

## Sheet: Sheet1
Supplemantary Table S2. List of JAZ family genes in tomato
Gene locus	Sequence definition in this study based on Sun et al., 2011	Other sequence definition
Solyc07g042170	SlJAZ1
Solyc12g009220	SlJAZ2	SlJAZ1 (NM_001247954.1; Thines et al., 2007)
Solyc03g122190	SlJAZ3	Salt responsive protein 1 (NM_001247294.1)
Solyc12g049400	SlJAZ4
Solyc03g118540	SlJAZ5
Solyc01g005440	SlJAZ6	SlJAZ3 (NM_001247444.1; Katsir et al., 2008)
Solyc11g011030	SlJAZ7	Pto-responsive gene 1 (NM_001247332.1)
Solyc06g068930	SlJAZ8
Solyc08g036640	SlJAZ9
Solyc08g036620	SlJAZ10
Solyc08g036660	SlJAZ11
Solyc01g009740	SlJAZ12
Solyc08g006890	SlTublin
